# Supplementary material for: Attention Deficit/Hyperactivity Disorder and Risk of Dementia: A Systematic Review and Meta-Analysis
Source: Brain Sci. 2026 Jun 18;16(6):646. doi: 10.3390/brainsci16060646 (PMC13297260; doi:10.3390/brainsci16060646)
Supplement: Supplementary file 1 [file brainsci-16-00646-s001.zip]

Archive with 9 entries (9 files):
- Figure S1.jpg
- Figure S2.jpg
- Figure S3.jpg
- Table S1.pdf
- Table S2.pdf
- Table S3.pdf
- Table S4.pdf
- Table S5.pdf
- Table S6.pdf
